# Supplementary material for: Small, open-source text-embedding models as substitutes to OpenAI models for gene analysis
Source: Comput Struct Biotechnol J. 2025 Aug 6;27:3598–608. doi: 10.1016/j.csbj.2025.07.053 (PMC12359258; doi:10.1016/j.csbj.2025.07.053)
Supplement: MMC 2 — Supplementary Table 1. [file mmc2.xlsx]

## Sheet: Sheet 1 - finetune_Gene_Name
BioBERT results
	AUC_mean	AUC_se	Precision_mean	Precision_se	Recall_mean	Recall_se	F1_mean	F1_se	LLM	task	Rank	Descriptions
	0.902	0.013914	0.815	0.0101193	0.796	0.0196061	0.799	0.0145465	biobert-base-cased-v1.1	DosageSensitivity	1	Gene_Name_finetune
	0.875	0.0237171	0.789	0.0234009	0.773	0.0246658	0.769	0.024982	biobert-base-cased-v1.1	bivalent_vs_lys4	1	Gene_Name_finetune
	0.79	0.0537587	0.626	0.0781083	0.652	0.0480666	0.62	0.061032	biobert-base-cased-v1.1	bivalent_vs_no_methyl	9.5	Gene_Name_finetune
	0.482	0.03605	0.475	0.0474342	0.532	0.0271956	0.491	0.03605	biobert-base-cased-v1.1	long_vs_shortTF	6.5	Gene_Name_finetune
	AUC_mean	AUC_se	Precision_mean	Precision_se	Recall_mean	Recall_se	F1_mean	F1_se	LLM	task	Rank	Descriptions
	0.889	0.0173925	0.756	0.0566048	0.736	0.0347851	0.72	0.0471179	biobert-base-cased-v1.1	bivalent_vs_lys4	6.5	Gene_Text_finetune
	0.878	0.0173925	0.788	0.0186574	0.802	0.0145465	0.789	0.0170763	biobert-base-cased-v1.1	DosageSensitivity	5.5	Gene_Text_finetune
	0.825	0.0395285	0.561	0.084749	0.583	0.0398447	0.539	0.0550236	biobert-base-cased-v1.1	bivalent_vs_no_methyl	11	Gene_Text_finetune
	0.543	0.0496478	0.433	0.0547074	0.507	0.0164438	0.448	0.0243495	biobert-base-cased-v1.1	long_vs_shortTF	11	Gene_Text_finetune
model	AUC_mean	AUC_se	Precision_mean	Precision_se	Recall_mean	Recall_se	F1_mean	F1_se	LLM	task	Rank	Descriptions
LR	0.986	0.00189737	0.846	0.00284605	0.792	0.00505964	0.799	0.00505964	biobert-base-cased-v1.1	Multi_class	1.5	Without hyperparameter tuning, text embedding, no truncation
LR	0.929	0.0107517	0.817	0.0177088	0.807	0.0205548	0.809	0.0189737	biobert-base-cased-v1.1	DosageSensitivity	1	Without hyperparameter tuning, text embedding, no truncation
LR	0.915	0.0151789	0.841	0.0186574	0.83	0.0161276	0.83	0.0167601	biobert-base-cased-v1.1	bivalent_vs_lys4	10	Without hyperparameter tuning, text embedding, no truncation
LR	0.91	0.0215035	0.865	0.0252982	0.685	0.0240333	0.701	0.0262469	biobert-base-cased-v1.1	bivalent_vs_no_methyl	6.5	Without hyperparameter tuning, text embedding, no truncation
LR	0.622	0.0455368	0.361	0	0.5	0	0.419	0	biobert-base-cased-v1.1	long_vs_shortTF	9.5	Without hyperparameter tuning, text embedding, no truncation
RF	0.981	0.00126491	0.862	0.00221359	0.803	0.00474342	0.82	0.00442719	biobert-base-cased-v1.1	Multi_class	1.5	Without hyperparameter tuning, text embedding, no truncation
RF	0.914	0.0123329	0.807	0.0189737	0.803	0.0215035	0.802	0.0196061	biobert-base-cased-v1.1	DosageSensitivity	1	Without hyperparameter tuning, text embedding, no truncation
RF	0.912	0.0218197	0.891	0.0205548	0.752	0.0281443	0.777	0.0297254	biobert-base-cased-v1.1	bivalent_vs_no_methyl	1.5	Without hyperparameter tuning, text embedding, no truncation
RF	0.904	0.0161276	0.833	0.0240333	0.82	0.0202386	0.819	0.0215035	biobert-base-cased-v1.1	bivalent_vs_lys4	9.5	Without hyperparameter tuning, text embedding, no truncation
RF	0.578	0.0436394	0.465	0.0695701	0.52	0.0132816	0.455	0.0240333	biobert-base-cased-v1.1	long_vs_shortTF	12	Without hyperparameter tuning, text embedding, no truncation
model	AUC_mean	AUC_se	Precision_mean	Precision_se	Recall_mean	Recall_se	F1_mean	F1_se	LLM	task	Rank	Descriptions
LR	0.937	0.0101193	0.829	0.0196061	0.807	0.0183412	0.812	0.0164438	biobert-base-cased-v1.1	DosageSensitivity	1	With hyperparameter tuning, text embedding, no truncation
LR	0.895	0.0199223	0.809	0.0559723	0.66	0.0287767	0.664	0.0366824	biobert-base-cased-v1.1	bivalent_vs_no_methyl	6.5	With hyperparameter tuning, text embedding, no truncation
LR	0.894	0.0189737	0.832	0.0164438	0.819	0.013914	0.818	0.013914	biobert-base-cased-v1.1	bivalent_vs_lys4	12	With hyperparameter tuning, text embedding, no truncation
LR	0.857	0.00221359	0.212	0.000948683	0.196	0.000632456	0.178	0.000948683	biobert-base-cased-v1.1	Multi_class	2.5	With hyperparameter tuning, text embedding, no truncation
LR	0.558	0.0474342	0.482	0.0369986	0.523	0.0173925	0.493	0.0262469	biobert-base-cased-v1.1	long_vs_shortTF	12	With hyperparameter tuning, text embedding, no truncation
RF	0.968	0.00252982	0.857	0.00790569	0.792	0.00600833	0.809	0.00600833	biobert-base-cased-v1.1	Multi_class	1	With hyperparameter tuning, text embedding, no truncation
RF	0.915	0.0148627	0.802	0.0230846	0.792	0.0259307	0.794	0.0237171	biobert-base-cased-v1.1	DosageSensitivity	1.5	With hyperparameter tuning, text embedding, no truncation
RF	0.912	0.0129653	0.829	0.0227684	0.815	0.0177088	0.814	0.0199223	biobert-base-cased-v1.1	bivalent_vs_lys4	7.5	With hyperparameter tuning, text embedding, no truncation
RF	0.88	0.0332039	0.849	0.0313065	0.708	0.0224522	0.722	0.0252982	biobert-base-cased-v1.1	bivalent_vs_no_methyl	9.5	With hyperparameter tuning, text embedding, no truncation
RF	0.555	0.059767	0.516	0.0796894	0.526	0.0164438	0.471	0.0281443	biobert-base-cased-v1.1	long_vs_shortTF	10.5	With hyperparameter tuning, text embedding, no truncation
model	AUC_mean	AUC_se	Precision_mean	Precision_se	Recall_mean	Recall_se	F1_mean	F1_se	LLM	task	Rank	Descriptions
LR	0.88	0.0183412	0.805	0.0177088	0.765	0.0148627	0.778	0.0145465	biobert-base-cased-v1.1	DosageSensitivity	1.5	Without hyperparameter tuning, name embedding, no truncation
LR	0.866	0.0230846	0.774	0.0262469	0.761	0.0294092	0.754	0.0303579	biobert-base-cased-v1.1	bivalent_vs_lys4	1.5	Without hyperparameter tuning, name embedding, no truncation
LR	0.84	0.0477504	0.738	0.0483828	0.708	0.0426907	0.706	0.0426907	biobert-base-cased-v1.1	bivalent_vs_no_methyl	5.5	Without hyperparameter tuning, name embedding, no truncation
LR	0.537	0.0455368	0.584	0.0651429	0.547	0.0442719	0.541	0.0483828	biobert-base-cased-v1.1	long_vs_shortTF	6.5	Without hyperparameter tuning, name embedding, no truncation
RF	0.888	0.0170763	0.794	0.0271956	0.781	0.0294092	0.772	0.0306741	biobert-base-cased-v1.1	bivalent_vs_lys4	1.5	Without hyperparameter tuning, name embedding, no truncation
RF	0.881	0.0164438	0.8	0.0202386	0.764	0.0101193	0.775	0.0132816	biobert-base-cased-v1.1	DosageSensitivity	1.5	Without hyperparameter tuning, name embedding, no truncation
RF	0.844	0.0515451	0.766	0.0641942	0.73	0.0486991	0.726	0.0543912	biobert-base-cased-v1.1	bivalent_vs_no_methyl	4.5	Without hyperparameter tuning, name embedding, no truncation
RF	0.534	0.0562885	0.549	0.0689377	0.524	0.0297254	0.501	0.0373149	biobert-base-cased-v1.1	long_vs_shortTF	3.5	Without hyperparameter tuning, name embedding, no truncation
model	AUC_mean	AUC_se	Precision_mean	Precision_se	Recall_mean	Recall_se	F1_mean	F1_se	LLM	task	Rank	Descriptions
LR	0.869	0.0240333	0.806	0.0164438	0.769	0.011068	0.782	0.0117004	biobert-base-cased-v1.1	DosageSensitivity	3.5	With hyperparameter tuning, name embedding, no truncation
LR	0.856	0.0268794	0.745	0.0373149	0.739	0.0379473	0.737	0.0376311	biobert-base-cased-v1.1	bivalent_vs_lys4	1.5	With hyperparameter tuning, name embedding, no truncation
LR	0.828	0.0436394	0.673	0.0781083	0.667	0.0531263	0.643	0.0622969	biobert-base-cased-v1.1	bivalent_vs_no_methyl	2.5	With hyperparameter tuning, name embedding, no truncation
LR	0.498	0.0490153	0.442	0.0509127	0.528	0.0341526	0.477	0.0423745	biobert-base-cased-v1.1	long_vs_shortTF	6.5	With hyperparameter tuning, name embedding, no truncation
RF	0.877	0.0186574	0.799	0.029093	0.788	0.0303579	0.779	0.031939	biobert-base-cased-v1.1	bivalent_vs_lys4	1.5	With hyperparameter tuning, name embedding, no truncation
RF	0.876	0.0167601	0.804	0.0151789	0.748	0.0173925	0.764	0.0148627	biobert-base-cased-v1.1	DosageSensitivity	1.5	With hyperparameter tuning, name embedding, no truncation
RF	0.833	0.0474342	0.669	0.0676727	0.662	0.0426907	0.651	0.0521776	biobert-base-cased-v1.1	bivalent_vs_no_methyl	4.5	With hyperparameter tuning, name embedding, no truncation
RF	0.518	0.0562885	0.625	0.0727324	0.566	0.0341526	0.555	0.0433232	biobert-base-cased-v1.1	long_vs_shortTF	2.5	With hyperparameter tuning, name embedding, no truncation
